# Supplementary material for: Functional feed ingredients modulate the immune response of RTgutGC cells to LPS-induced inflammation
Source: Front Immunol. 2025 Jun 18;16:1616076. doi: 10.3389/fimmu.2025.1616076 (PMC12219272; doi:10.3389/fimmu.2025.1616076)
Supplement: Supplementary file 2 [file Table1.xlsx]

## Sheet:  
Supplementary Table 1. Compositional analysis of FPH
Biogenic amines and composition analysis of salmon hydrolysate (FPH)
Parameter	Result	Method description
Histamine [mg/kg]	7.52	Czech. J. Food Sci. Vol. 21
Cadaverine [mg/kg]	514	Czech. J. Food Sci. Vol. 21
Putrescine [mg/kg]	576	Czech. J. Food Sci. Vol. 21
Tyramine [mg/kg]	241	Czech. J. Food Sci. Vol. 21
Tryptamine [mg/kg]	<5,00	Czech. J. Food Sci. Vol. 21
Phenethylamine [mg/kg]	6.25	Czech. J. Food Sci. Vol. 21
Spermidine [mg/kg]	557	Czech. J. Food Sci. Vol. 21
Spermine [mg/kg]	175	Czech. J. Food Sci. Vol. 21
Proximate composition (nutritional values)
Protein [%]	70.6	Kjeltec, total Nx 6.25
Dry matter [%]	97.7	Drying at 4 h at 103 ℃
Ash [%]	8.1	Dry ashing
Fat (Ether Extract) [%]	9.8	Based on directive 98/64/EF Part B Method B
