# Supplementary material for: Functional feed ingredients modulate the immune response of RTgutGC cells to LPS-induced inflammation
Source: Front Immunol. 2025 Jun 18;16:1616076. doi: 10.3389/fimmu.2025.1616076 (PMC12219272; doi:10.3389/fimmu.2025.1616076)
Supplement: Supplementary file 4 [file Table3.xlsx]

## Sheet: Sheet1
	Supplementary table 3: Primer pair sequences, amplicon size, efficiency, annealing temperature and raw Cq levels in RTgutGC cells
				5' - 3' primer sequence			RTgutGC				Reference
Category	Protein name	Gene name	Acc. No	Forward	Reverse	bp	Cq w/o LPS*	Cq w/LPS**	Ann temp (℃)	Efficiency
Pro-inflammatory	interleukin-1β, IL-1β	il1b	NM_001124347.2	TTGGGCCTCTACGATCAGGA	CAGGGGCGCTTACCACAATA	172	27	21	58	1.851	Wang et al., 2019
	interleukin-6, IL-6	il6	NM_001124657.1	GTGTACCAGCTTCTTCTTCAGC	GAACACGCTTCCTCTCACTGG	163	31	24	58	1.905	Wang et al., 2019
	tumour necrosis factor-alpha, TNF-a	tnfa	NM_001124357.1	GTGATGCTGAGTCCGAAAT	GTCTCAGTCCACAGTTTGTC	173	29	23	58	1.982	Semple et al.,2018
	myeloid differentiation primary response 88, MyD88	myd88	NM_001124421	GACAAAGTTTGCCCTCAGTCTCT	CCGTCAGGAACCTCAGGATACT	110	23	23	57	1.917	Majara et al., 2012
	interleukin-8, IL-8	il8	NM_001124362.1	ATTGAGACGGAAAGCAGACG	CGCTGACATCCAGACAAATCT	136	21	18	58	1.876	Fredriksen et al., 2011
Pro/Anti-inflammatory	transforming growth factor-beta, TGF-β	tgfb	XM_021591332.2	TGTGGGGAGACAACACAAGG	AAACCAGCGCCATCAAAAAGG	165	30	30	57	2.077	Soto-Dávila (unpublished); in Méndez et al., 2024
Anti-inflammatory	intestinal alkaline phosphatase, IALP	ialp	XM_021606337	TTGGCACGGAAAGAGAGTCC	CATGGGAAAGCTACCAGGCA	157	27	27	57	1.936	Wang et al., 2019
Metabolism	proliferating cell nuclear antigen, PCNA	pcna	XM_036936092.1	TGAGCTCGTCGGGTATCTCT	GTCCTCATTCCCAGCACACT	170	22	23	57	1.983	Kortner et al., 2013
	apical sodium-dependent bile acid transporter, SLC10A2	slc10a2	XM_021578993	CCCTGGGAATCTACGTCAAA	GGTCCAGGAGGACTGGTACA	134	30	29	58	1.972	Kortner et al., 2013
Barrier integrity and adhesion	E-cadherin, CDH1	cdh1	XM_021607117.2	ACTATGACGAGGAGGGAGGT	TGGAGCGATGTCATTACGGA	107	23	23	57	1.880	Hu et al., 2016
	claudin-3, CLDN3	cldn3	XM_021587920	AGGCAACGACGCTACATCAA	GAAACCCAAGCAATGCGTCA	112	23	22	57	1.845	Wang et al., 2019
	claudin-12, CLDN12	cldn12	XM_021588712.2	ATCATCGCCTTCATCTCCGT	TAGCAGCCAGAGTAGCCATC	161	25	25	58	1.871	Soto Davila et al., 2024
	zonula occludens-1, ZO-1	zo-1	XM_036980674.1	GCTGTTCCTCCTAGACCTT	TACCCCACATCTGACTCTAC	99	22	22	55	1.844	Pasquariello et al., 2021
Housekeeping genes	beta-actin, ACTB	actb	NM_001124235.1	CTTCTACAACGAGCTGCGAG	AGGCGTACAGGGACAACAC	167	19	19	58	1.974	Own design
	elongation factor 1, EF1a	ef1a	NM_001124339.1	GAATCGGCTATGCCTGGTGAC	GGATGATGACCTGAGCGGTG	142	16	16	58	1.836	Bower & Johnston el., 2009
	* Cq; quantification of control and all samples pretreated with 24 hours of functional feed ingredients
	** Cq; quantification of LPScontrol and all samples pretreated with 24 hours of functional feed ingredients + 6 hours LPS
	References
	Wang et al., 2019. Rainbow trout (Oncorhynchus Mykiss) intestinal epithelial cells as a model for studying gut immune function and effects of functional feed ingredients. Front. Immunol. 10, 152. https://doi.org/10.3389/fimmu.2019.00152
	Semple et al., 2018. IgM, MH class IIβ genotype and respiratory burst activity do not differ between rainbow trout families displaying resistance or susceptibility to the coldwater pathogen, Flavobacterium psychrophilum. Aquaculture. 483, 131–40. https://doi.org/10.1016/j.aquaculture.2017.10.020
	Marjara et al., 2012. Transcriptional regulation of IL-17A and other inflammatory markers during the development of soybean meal-induced enteropathyin the distal intestine of Atlantic salmon (Salmo salar L.). Cytokine, 60, 186−196. https://doi.org/10.1016/j.cyto.2012.05.027
	Fredriksen et al., 2011. Early immune responses in Atlantic salmon (Salmo salar L.) after immunization with PLGA nanoparticles loaded with a model antigen and β-glucan. Vaccine, 29(46), 8338-49. https://doi.org/10.1016/j.vaccine.2011.08.087
	Soto-Dávila (unpublished); in Méndez et al., 2024 PACAP binds conserved receptors and modulates cytokine gene expression and protein secretion in trout cell lines. Fish Shellfish Immunol. 151, 109738. https://doi.org/10.1016/j.fsi.2024.109738.
	Kortner et al., 2013. Transcriptional regulation of cholesterol and bile acid metabolism after dietary soyabean meal treatment in Atlantic salmon (Salmo salar L.). Br J Nutr. 109, 593-604. https://doi.org/0.1017/S0007114512002024
	Hu et al., 2016 Intestinal fluid permeability in Atlantic Salmon (Salmo salar L.) is affected by dietary protein source. PLoS ONE. 11, 12. https://doi.org/10.1371/journal.pone.0167515
	Soto-Dávila et al., 2024. The effects of Pediococcus acidilactici MA18/5M on growth performance, gut integrity, and immune response using in vitro and in vivo Pacific salmonid models. Front Immunol. 15, 1306458. https://doi.org/10.3389/fimmu.2024.1306458
	Pasquariello et al., 2021. New stable cell lines derived from the proximal and distal intestine of rainbow trout (Oncorhynchus mykiss) retain several properties observed in vivo. Cells, 10(6), 1555. https://doi.org/10.3390/cells10061555
	Bower & Johnston, 2009. Selection of reference genes for expression studies with fish myogenic cell cultures. BMC Mol Cell Biol, 10(1), 1-11. https://doi.org/10.1186/1471-2199-10-80
